# Supplementary material for: Automated identification of flagella from videomicroscopy via the medial axis transform
Source: Sci Rep. 2019 Mar 21;9:5015. doi: 10.1038/s41598-019-41459-9 (PMC6428899; doi:10.1038/s41598-019-41459-9)
Supplement: Supplementary file 2 — Supplementary Datasets and Macros [file 41598_2019_41459_MOESM2_ESM.zip]

Archive with 17 entries (16 files):
- crossing_skeletons1.tif
- __MACOSX/
- __MACOSX/._crossing_skeletons1.tif
- crossing_skeletons2.tif
- __MACOSX/._crossing_skeletons2.tif
- leish_composite.tif
- __MACOSX/._leish_composite.tif
- find_flag_leish.txt
- __MACOSX/._find_flag_leish.txt
- find_flag_leish_deriv.txt
- __MACOSX/._find_flag_leish_deriv.txt
- trace_smooth_path.txt
- __MACOSX/._trace_smooth_path.txt
- find_flag_sperm.txt
- __MACOSX/._find_flag_sperm.txt
- leish_sample.tif
- __MACOSX/._leish_sample.tif
