# Supplementary material for: Automated identification of flagella from videomicroscopy via the medial axis transform
Source: Sci Rep. 2019 Mar 21;9:5015. doi: 10.1038/s41598-019-41459-9 (PMC6428899; doi:10.1038/s41598-019-41459-9)
Supplement: Supplementary file 2 — Supplementary Datasets and Macros [file 41598_2019_41459_MOESM2_ESM.zip › find_flag_leish.txt]

// Self-contained ImageJ Macro to identify an axonemal filament from optical microscopy.
// Filament is segmented from the cell body via a medial axis transform, with a very basic
// implementation of recognition implemented here. Preprocessing and filament tracing
// (post-identification) are implemented here minimally and may be extended.


//--------------
// Preprocessing - for leish_sample.tif in the online Supplementary Material.
//--------------
// Filter out noise and convert to a binary representation of the swimmer.
// Bespoke, implemented minimally. Should be adjusted to suit dataset.

setBatchMode(true);
// Prepare a file for writing output to.
dir = getDirectory("image");
name = replace(getTitle(),".tif","");
path = dir + name + "_flag_data" + ".txt";
f = File.open(path);
print(name);
run("Select None");
// Convert to float pixels to avoid clipping.
run("32-bit");
// Unsharp mask.
run("Unsharp Mask...", "radius=5 mask=0.80 stack");
// Filter structures brighter than the image mean.
getRawStatistics(area, mean, min, max);
for (i=0; i<nSlices(); i++) {
	setSlice(i+1);
	// Set values between mean and max*10 to mean.
	changeValues(mean, max, mean);
}
// Rolling ball background subtraction.
run("Subtract Background...", "rolling=10 light stack");
// 1px blur for noise reduction.
run("Gaussian Blur...", "sigma=1 stack");
// Have filtered out most of the noise, convert to binary image.
// Background will be black (0)
setOption("BlackBackground", true);
run("Make Binary", "method=Triangle background=Light calculate black");
run("8-bit");
// Fill any holes left over, most likely in the body.
run("Fill Holes", "stack");
run("Dilate", "stack");
// Find the largest particle, assumed crudely to be the cell.
for (i=0; i<nSlices(); i++) {
setSlice(i+1);
findLargestParticle();
}

//-----------------------------------------------------
// Identify the flagellum using a medial axis transform
//-----------------------------------------------------

// Perform a MedialAxisTransform on each slice.
for (i=0; i<nSlices(); i++) {
setSlice(i+1);
makeMedialAxisTransform(getImageID());
}

for (i=0; i<nSlices(); i++) {
setSlice(i+1);
// Find the modal value in the medial axis transform. Most basic method of
// identification, further statistical approaches can improve upon this.
getHistogram(values,counts,256);
mval = 0;
mcounts = 0;
getRawStatistics(nPixels,mean,min,max);
// Disallow the value 0.
for (j=1; j<values.length;j++){
	if (counts[j]>mcounts){
		// Do not allow max to be mode, prevents a large body from dominating.
		if (j<max){
		mcounts = counts[j];
		mval = values[j];
		}
	}
}
// Change values greater than the mode to 0.
orig = getImageID();
run("Duplicate...", "slice");
temp = getImageID();
setThreshold(mval+1,255);
run("Create Selection");
setColor(255);
fill();
run("Select None");
changeValues(0,254,0);
// Find the largest particle in this selection, and we delete only this
// from the original image. This addresses the case that the flagellum is
// blurred so may be thick in places.
findLargestParticle();
run("Create Selection");
// Get its COM, for use in identifying flagellar attachment point. Only needed if
// external filament tracing is not performed.
run("Set Measurements...", "center");
run("Measure");
xCoM = getResult("XM");
yCoM = getResult("YM");
// Largest region now has value 255, all others at 0. Remove the largest region 
// from the original.
run("Select None");
run("Invert");
changeValues(1,255,1);
run("Copy");
close();
selectImage(orig);
setPasteMode("Multiply");
run("Paste");
changeValues(1,255,255);

//------------------
// Filament tracing
//------------------
// A naive tracing of the flagellum is implemented here. Interface with existing
// methods is recommended.

// Attempt to close any small gaps by dilating the image, then we rerun the transform.
run("Dilate", "slice");
findLargestParticle();
makeMedialAxisTransform(getImageID());
changeValues(1,255,255);
// Find the flagellum pixel closest to CoM, expected to be flagellar attachment point.
attachPoint = findClosestLonelyPoint(xCoM,yCoM);
// Approximate tangent to flagellum at proximal end is output, along with filler character "NaN".
print(f,d2s(attachPoint[0]-xCoM,12) + ", " + d2s(-(attachPoint[1]-yCoM),12) + ", " + "NaN");
// Prune the skeleton, taking the longest path.
res = traceLongestPath(attachPoint,attachPoint);
len = res[0]; // Length of the path.
points = Array.slice(res,1,res.length);
// We clear the image, then repopulate it with the points in the final skeleton.
run("Select All");
setColor(0);
fill();
run("Select None");
for (j=0; j<points.length; j+=2) {
	x = points[j];
	y = points[j+1];
	setPixel(x,y,255); // Repopulate the image.
	print(f,d2s(x-attachPoint[0],12) + ", " + d2s(-(y-attachPoint[1]),12) + ", " + d2s(i+1,0));
}

// End of looping through frames.
}
File.close(f);
saveAs("Tiff", dir+name+"_flag.tif");
run("Close All");
print("Done!");

//-------------------------
// User-specified functions
//-------------------------
// The below are functions necessary for identification of the flagellum.

// Skeletonise, then multiply by a distance map.
function makeMedialAxisTransform(im) {
	selectImage(im);
	run("Select None");
	run("Duplicate...", "slice");
	tmp=getImageID();
	run("Skeletonize", "slice");
	changeValues(1, 255, 1);
	run("Select All");
	run("Copy");
	selectImage(tmp);
	close();
	selectImage(im);
	run("Distance Map", "slice");
	setPasteMode("Multiply");
	run("Paste");
	run("Select None");
	return im;
}

// Find and keep only the largest region in a binary image.
function findLargestParticle() {
	mx=0;
	my=0;
	ma=0;
	for (x=0; x<getWidth(); x++) {
		for (y=0; y<getHeight(); y++) {
			if (getPixel(x, y)==255) {
				doWand(x, y);
				setColor(128);
				fill();
				getRawStatistics(area, mean);
				if (area>ma) {
					ma=area;
					mx=x;
					my=y;

				}
			}
		}
	}
	run("Select None");
	changeValues(1,254,255);
	// Fill largest particle.
	doWand(mx, my);
	setColor(1);
	fill();
	// Clear others.
	run("Select None");
	changeValues(255, 255, 0);
	changeValues(1,1,255);
}

// The functions that follow are necessary for the filament tracing, not for
// flagellum identification.

// Finds closest lonely point (1 neighbour) to given (xstart,ystart).
function findClosestLonelyPoint(xstart,ystart) {
	mr = getHeight()*getHeight() + getWidth()*getWidth();
	mx = 0;
	my = 0;
	for (x=0; x<getWidth(); x++) {
		for (y=0; y<getHeight(); y++) {
			if (getPixel(x,y)==255) {
				temp_point = newArray(x,y);
				// Get the number of neighbours, trivially excluding the point itself (inconsequential 2nd arg to function)
				num_neighbours = numNeighbours(temp_point, temp_point);
				// If the point is lonely:
				if (num_neighbours[0] == 1) {
				r = (x-xstart)*(x-xstart) + (y-ystart)*(y-ystart);
				if (r<mr) {
					if (x!=xstart || y!=ystart){
					mx = x;
					my = y;
					mr = r;
					}
				}
				}
			}
		}
	}
	res = newArray(2);
	res[0] = mx;
	res[1] = my;
	return res;
}

// Will find the longest path.
// Calls itself recursively.
// start = [x,y] the coords of the starting point.
// used = [x1,y1,x2,y2,...] the coords of used points.
// When it is first called, used should be equal to start.
function traceLongestPath(start,used) {
	len = 0;
	points = newArray(2);
	points[0] = start[0];
	points[1] = start[1];

	x = start[0];
	y = start[1];

	flag = true;
	// We want to keep doing this until we branch or hit the end.
	while (flag) {

	res = numNeighbours(start,used);
	count = res[0];

	// We now check the value of count.
	if (count == 0) {
		// There are no points left. We therefore don't add to points.
		flag = false;
	} else if (count == 1) {
		// The next point is unique, so we simply follow the path.
		px = res[1];
		py = res[2];
		start = newArray(px,py);
		x = px;
		y = py;
		used = Array.concat(used,start);
		// Increase length.
		len ++;
		// Add on the new points.
		points = Array.concat(points,start);
		// The while loop will then continue.
	} else {
	// There are multiple points (we are branching).
	// We will compute the lengths of the branches, and find the maximal one.
	// We will then go back and recompute the path (wasteful).
	lens = newArray(count);
	counter = 0;
	// These arrays cycle through the neighbouring points.
	dx=newArray(0, 1, 1, 1, 0, -1, -1, -1);
	dy=newArray(-1, -1, 0, 1, 1, 1, 0, -1);
	for (i=0; i<dx.length; i++) {
		if (getPixel(x+dx[i],y+dy[i])!=0) {
			px = x+dx[i];
			py = y+dy[i];
			t_point = newArray(px,py);
			// Check if we can use this point.
			if (!checkUsed(t_point,used)) {
			// Here we also need to check that this next point isn't next to the previous point
			// otherwise we'll have an infinite loop. We have done this wastefully (i.e. we in fact add many
			// duplicates, but it makes sure it works and at little additional cost.
				// Compute the path from here.
				new_start = t_point;
				new_used = Array.concat(used,new_start);
				// Exclude all the other points around (x,y).
				for (j=0; j<dx.length; j++) {
					if (j!=i && getPixel(x+dx[j],y+dy[j])!=0) {
					temp_x = x+dx[j];
					temp_y = y+dy[j];
					temp_point = newArray(temp_x,temp_y);
					new_used = Array.concat(new_used,temp_point);
					}
				}
				// Also exclude (x,y).
				temp_point = newArray(x,y);
				new_used = Array.concat(new_used,temp_point);
				from_next = traceLongestPath(new_start,new_used);
				lens[counter] = from_next[0];
				counter ++;
			}
		}
	}
	// Find the maximal entry of lens, corresponding to maximal path length.
	lens = Array.rankPositions(lens);
	max_index = Array.reverse(lens);
	max_index = lens[0];
	// Now that we know the index, we go back through the loop and grab the results of the longest.
	counter = 0;
	for (i=0; i<lengthOf(dx); i++) {
		if (getPixel(x+dx[i],y+dy[i])!=0) {
			px = x+dx[i];
			py = y+dy[i];
			t_point = newArray(px,py);
			// Check if we can use this point.
			if (!checkUsed(t_point,used)) {
				// Check if the counter corresponds to the max.
				if (counter == max_index) {
				// Compute the path from here.
				new_start = t_point;
				new_used = Array.concat(used,new_start);
				// Exclude all the other points around (x,y).
				for (j=0; j<dx.length; j++) {
					if (j!=i && getPixel(x+dx[j],y+dy[j])!=0) {
					temp_x = x+dx[j];
					temp_y = y+dy[j];
					temp_point = newArray(temp_x,temp_y);
					new_used = Array.concat(new_used,temp_point);
					}
				}
				// Also exclude (x,y).
				temp_point = newArray(x,y);
				new_used = Array.concat(new_used,temp_point);
				from_next = traceLongestPath(new_start,new_used);
				break;
				}
				counter ++;
			}
		}
	}
	// Now build the results.
	len += from_next[0];
	points = Array.concat(points,Array.slice(from_next,1,from_next.length));
	flag = false;
	}
	}
	// Return the results, the total length and the points used.
	len_array = newArray(1);
	len_array[0] = points.length/2;
	res = Array.concat(len_array,points);
	return res;
}

// Will check if a point has been used before or not. Input is a list of [x1,y1,x2,y2,...].
function checkUsed(test,used) {
	x = test[0];
	y = test[1];
	res = false;
	for (i=0; i<used.length; i+=2) {
		if (x==used[i] && y==used[i+1]) {
			res = true;
		}
	}
	return res;
} 

// Will find neighbours to start that do not match exclude. Will return number of neighbours,
// and if neighbour is unique the coords will be returned also.
function numNeighbours(start,exclude) {
	x = start[0];
	y = start[1];

	// Count the number of points around the start vertex, unless
	// they are the point in 'exclude'.
	count = 0;
	// These arrays cycle through the neighbouring points.
	dx=newArray(0, 1, 1, 1, 0, -1, -1, -1);
	dy=newArray(-1, -1, 0, 1, 1, 1, 0, -1);
	for (i=0; i<lengthOf(dx); i++) {
		if (getPixel(x+dx[i],y+dy[i])!=0) {
			// Check if we can use this point.
			if (x+dx[i]!=exclude[0] || y+dy[i]!=exclude[1]) {
				count ++;
				// We record the point for if count==1;
				px = x+dx[i];
				py = y+dy[i];
			}
		}
	}

	if (count == 1) {
		res = newArray(1,px,py);
	} else {
		res = newArray(1);
		res[0] = count;
	}
	return res;
}

// Will find neighbours to start that do not match exclude. Will return number of neighbours,
// and if neighbour is unique the coords will be returned also.
function numNeighbours(start,used) {
	x = start[0];
	y = start[1];
	// Count the number of points around the start vertex, unless
	// they are in used.
	count = 0;
	// These arrays cycle through the neighbouring points.
	dx=newArray(0, 1, 1, 1, 0, -1, -1, -1);
	dy=newArray(-1, -1, 0, 1, 1, 1, 0, -1);
	for (i=0; i<lengthOf(dx); i++) {
		if (getPixel(x+dx[i],y+dy[i])!=0) {
			t_x = x+dx[i];
			t_y = y+dy[i];
			t_array = newArray(t_x,t_y);
			// Check if we can use this point.
			if (!checkUsed(t_array,used)) {
				count ++;
				// We record the point for if count==1;
				px = x+dx[i];
				py = y+dy[i];
			}
		}
	}
	if (count == 1) {
		res = newArray(1,px,py);
	} else {
		res = newArray(1);
		res[0] = count;
	}
	return res;
}
