# Supplementary material for: Automated identification of flagella from videomicroscopy via the medial axis transform
Source: Sci Rep. 2019 Mar 21;9:5015. doi: 10.1038/s41598-019-41459-9 (PMC6428899; doi:10.1038/s41598-019-41459-9)
Supplement: Supplementary file 2 — Supplementary Datasets and Macros [file 41598_2019_41459_MOESM2_ESM.zip › trace_smooth_path.txt]

// For use with Dataset 2. Uncomment a single definition of attachPoint for each run.
attachPoint = newArray(3,17);
//attachPoint = newArray(19,30);
// For use with Dataset 3. Uncomment a single definition of attachPoint for each run.
//attachPoint = newArray(0,6);
//attachPoint = newArray(0,24);

res = traceSmoothestPath(attachPoint,attachPoint);

len = res[0]; // Length of the path.
points = Array.slice(res,1,res.length);
// We duplicate the image, then repopulate it with the points in the final skeleton.
run("Duplicate...","slice");
run("Select All");
setColor(0);
fill();
run("Select None");
for (j=0; j<points.length; j+=2) {
	x = points[j];
	y = points[j+1];
	setPixel(x,y,255); // Repopulate the image.
}

function traceSmoothestPath(start,used) {

len = 0;
points = newArray(2);
points[0] = start[0];
points[1] = start[1];

x = start[0];
y = start[1];

flag = true;
// We want to keep doing this until we branch or hit the end.
while (flag) {

res = numNeighbours(start,used);
count = res[0];

// We now check the value of count.
if (count == 0) {
	// There are no points left. We therefore don't add to points.
	flag = false;
} else if (count == 1) {
	// The next point is unique, so we simply follow the path.
	px = res[1];
	py = res[2];
	start = newArray(px,py);
	x = px;
	y = py;
	used = Array.concat(used,start);
	// Increase length.
	len ++;
	// Add on the new points.
	points = Array.concat(points,start);
	// The while loop will then continue.
} else {
// There are multiple points (we are branching).
counter = 0;
// These arrays cycle through the neighbouring points.
dx=newArray(0, 1, 1, 1, 0, -1, -1, -1);
dy=newArray(-1, -1, 0, 1, 1, 1, 0, -1);

tempPoint =  getAvgPastNPoints(points,4);
pastVec = newArray(2);
pastVec[0] = x - tempPoint[0];
pastVec[1] = y - tempPoint[1];
norm = sqrt(pastVec[0]*pastVec[0] + pastVec[1]*pastVec[1]);
pastVec[0] = pastVec[0] / norm;
pastVec[1] = pastVec[1] / norm;
dotVal = -2;
tempVec = newArray(2);

for (i=0; i<dx.length; i++) {
	px = x+dx[i];
	py = y+dy[i];
	tempVec[0] = px;
	tempVec[1] = py;
	if ((!checkUsed(tempVec,used) ) && (getPixel(px,py)==255)) {
		tempUsed = used;
		// Loop through all possible branch points, preventing a sharp corner.
		for (j=0; j<dx.length; j++) { 
			pxTemp = x+dx[j];
			pyTemp = y+dy[j];
			tempVecTwo = newArray(pxTemp,pyTemp);
			tempUsed = Array.concat(tempUsed,tempVecTwo);
		}
		tempVec = getAvgNextNPoints(tempVec,tempUsed,3);
		tempVec[0] = tempVec[0] - x;
		tempVec[1] = tempVec[1] - y;
		norm = sqrt(tempVec[0]*tempVec[0] + tempVec[1]*tempVec[1]);
		tempVec[0] = tempVec[0] / norm;
		tempVec[1] = tempVec[1] / norm;
		tempDotVal = tempVec[0] * pastVec[0] + tempVec[1] * pastVec[1];
		if (tempDotVal > dotVal) {
			dotVal = tempDotVal;
			smoothInd = i;
		}
	}
}

// Generate the path corresponding to the smoothest choice.
px = x+dx[smoothInd];
py = y+dy[smoothInd];
t_point = newArray(px,py);
// Here we also need to check that this next point isn't next to the previous point
// otherwise we'll have an infinite loop. We have done this wastefully (i.e. we in fact add many
// duplicates, but it makes sure it works and at little additional cost.
	// Compute the path from here.
	new_start = t_point;
	new_used = Array.concat(used,new_start);
	// Exclude all the other points around (x,y).
	for (j=0; j<dx.length; j++) {
		if (j!=smoothInd && getPixel(x+dx[j],y+dy[j])!=0) {
		temp_x = x+dx[j];
		temp_y = y+dy[j];
		temp_point = newArray(temp_x,temp_y);
		new_used = Array.concat(new_used,temp_point);
		}
	}
	// Also exclude (x,y).
	temp_point = newArray(x,y);
	new_used = Array.concat(new_used,temp_point);
	from_next = traceSmoothestPath(new_start,new_used);

// Now build the results.
len += from_next[0];
points = Array.concat(points,Array.slice(from_next,1,from_next.length));
flag = false;
}
}

// Return the results, the total length and the points used.
len_array = newArray(1);
len_array[0] = points.length/2;
res = Array.concat(len_array,points);
return res;
}

function getAvgNextNPoints(start,used,N) {

len = 1;
points = newArray(start[0],start[1]);

x = start[0];
y = start[1];

flag = true;
// We want to keep doing this until we branch or hit N points or end.
while (flag && (len < N)) {

	res = numNeighbours(start,used);
	count = res[0];

	// We now check the value of count.
	if (count == 0) {
		// There are no points left. We therefore don't add to points.
		flag = false;
	} else if (count == 1) {
		// The next point is unique, so we simply follow the path.
		px = res[1];
		py = res[2];
		start = newArray(px,py);
		x = px;
		y = py;
		used = Array.concat(used,start);
		// Increase length.
		len ++;
		// Add on the new points.
		points = Array.concat(points,start);
		// The while loop will then continue.
	} else {	
		// Do not allow branching here. Just stop.
		flag = false;
	}
}

sumX = 0;
sumY = 0;
for (i=0;i<len;i++) {
	sumX += points[2*i];
	sumY += points[2*i+1];
}

res = newArray(2);
res[0] = sumX;
res[1] = sumY;
res[0] = res[0] / N;
res[1] = res[1] / N;
return res;
}


function getAvgPastNPoints(points,N) {

len = 0;
sumX = 0;
sumY = 0;

// We want to keep doing this until we branch or hit N points or end.
while (( points.length-(2*(len+1)) >=0) && (len < N)) { 
	sumX += points[points.length - 2*(len+1)];
	sumY += points[points.length - 2*(len+1)+1];
	len += 1;
}

res = newArray(2);
res[0] = sumX;
res[1] = sumY;
res[0] = res[0] / N;
res[1] = res[1] / N;
return res;
}

function numNeighbours(start,used) {
	x = start[0];
	y = start[1];
	// Count the number of points around the start vertex, unless
	// they are in used.
	count = 0;
	// These arrays cycle through the neighbouring points.
	dx=newArray(0, 1, 1, 1, 0, -1, -1, -1);
	dy=newArray(-1, -1, 0, 1, 1, 1, 0, -1);
	for (i=0; i<lengthOf(dx); i++) {
		if (getPixel(x+dx[i],y+dy[i])!=0) {
			t_x = x+dx[i];
			t_y = y+dy[i];
			t_array = newArray(t_x,t_y);
			// Check if we can use this point.
			if (!checkUsed(t_array,used)) {
				count ++;
				// We record the point for if count==1;
				px = x+dx[i];
				py = y+dy[i];
			}
		}
	}
	if (count == 1) {
		res = newArray(1,px,py);
	} else {
		res = newArray(1);
		res[0] = count;
	}
	return res;
}

function checkUsed(test,used) {
	x = test[0];
	y = test[1];
	res = false;
	for (i=0; i<used.length; i+=2) {
		if (x==used[i] && y==used[i+1]) {
			res = true;
		}
	}
	return res;
} 
